# Supplementary material for: Spatial–temporal heterogeneity and determinants of HIV prevalence in the Mano River Union countries
Source: Infect Dis Poverty. 2022 Nov 29;11:116. doi: 10.1186/s40249-022-01036-1 (PMC9706865; doi:10.1186/s40249-022-01036-1)
Supplement: Supplementary file 2 — Additional file 2. Stratified Heterogeneity (SH) for HIV risk among women determined by Geodetector. [file 40249_2022_1036_MOESM2_ESM.xlsx]

## Sheet: Interaction_detector
	Table S4a. Interaction detector for four strata
		Country name	Region	Survey type	Survey Year
	Country name	0.61
	Region	0.87	0.57
	Survey type	0.66	0.89	0.43
	Survey Year	0.66	1	0.55	0.29
	Table S4b. Interaction detector between country name, region, survey type and survey year for HIV prevalence among women aged 15-49 years
	Country name ∩ Region
		Weaken						Enhance,nonlinear-
				Interact Result: Enhance,bi-
	Country name ∩ Survey type
		Weaken						Enhance,nonlinear-
				Interact Result: Enhance,bi-
	Country name ∩ Survey Year
		Weaken						Enhance,nonlinear-
				Interact Result: Enhance,bi-
	Region ∩ Survey type
		Weaken						Enhance,nonlinear-
				Interact Result: Enhance,bi-
	Region ∩ Survey Year
		Weaken						Enhance,nonlinear-
				Interact Result: Enhance,nonlinear-
	Survey type ∩ Survey Year
		Weaken						Enhance,nonlinear-
				Interact Result: Enhance,bi-

## Sheet: Factor&Ecological_detector
	Table S5. Factor detector
		Country name	Region	Survey type	Survey Year
	q statistic	0.61	0.57	0.43	0.3
	p value	0.000	0.204	0.000	0.002
	Table S6. Ecological detector with significant F test = 0.05
		Country name	Region	Survey type	Survey Year
	Country name
	Region	Y
	Survey type	Y	N
	Survey Year	Y	N	N

## Sheet: Risk detector
	Table S7a. National risk detector and HIV prevalence in the MRU
	Country name	Cote d'Ivoire	Guinea	Liberia	Sierra Leone
	HIV prevalence	4.88	1.8	1.84	1.93
	Table S7b. National risk detector with Significant t test= 0.05
		Cote d'Ivoire	Guinea	Liberia	Sierra Leone
	Cote d'Ivoire
	Guinea	Y
	Liberia	Y	N
	Sierra Leone	Y	N	N
	Table S7c. Regional risk detector and HIV prevalence among women aged 15-49 years
						East									North	North
	Region	Abidjan	Bonke’	Central	Conakry	Central	Eastern	Faranah	Kankan	Kindia	Labe’	Mamou	Monrovia	North	Central	Western	Northeast	Northern	Northern	Northwest	N’Ze’re’koreh	South	South Central	South Eastern A	South Eastern B	Southern	Southwest	West	West Central	Western
	HIV prevalence	7.25	1.87	4.4	3.07	6.85	1.7	1.73	1.23	1.26667	1.7	1.4	2.9	3.75	3.05	1.67	3.4	1.567	1.65	2.55	1.97	3.1	2.4	1.25	2.55	1.8	5.1	4.03	4.25	3.1
	Sig. t test: 0.05
						East									North	North							South	South	South				West
		Abidjan	Bonke’	Central	Conakry	Central	Eastern	Faranah	Kankan	Kindia	Labe’	Mamou	Monrovia	North	Central	Western	Northeast	Northern	Northern	Northwest	N’Ze’re’koreh	South	Central	Eastern A	Eastern B	Southern	Southwest	West	Central	Western
	Abidjan
	Bonke’	N
	Central	N	N
	Conakry	N	N	N
	East Central	N	N	N	N
	Eastern	N	N	N	N	N
	Faranah	N	N	N	N	N	N
	Kankan	N	N	N	N	N	N	N
	Kindia	N	N	N	N	N	N	N	N
	Labe’	N	N	N	N	N	N	N	N	N
	Mamou	N	N	N	N	N	N	N	N	N	N
	Monrovia
	North	N	N	N	N	N	N	N	N	N	N	N
	North Central	N	N	N	N	N	N	N	N	N	N	N		N
	North Western	N	N	N	N	N	N	N	N	N	N	N		N	N
	Northeast	N	N	N	N	N	N	N	N	N	N	N		N	N	N
	Northern	N	N	N	N	N	N	N	N	N	N	N		N	N	N	N
	Northern	N	N	N	N	N	N	N	N	N	N	N		N	N	N	N	N
	Northwest	N	N	N	N	N	N	Y	Y	Y	Y	Y		N	N	N	N	Y	N
	N’Ze’re’koroh	N	N	N	N	N	N	N	N	N	N	N		N	N	N	N	N	N	N
	South	N	N	N	N	N	Y	Y	Y	Y	Y	Y		N	N	Y	N	Y	Y	N	N
	South Central	N	N	N	N	N	N	N	Y	Y	N	N		N	N	N	N	N	N	N	N	N
	South Eastern A	N	N	N	N	N	N	N	N	N	N	N		N	N	N	N	N	N	Y	N	Y	Y
	South Eastern B	N	N	N	N	N	N	Y	Y	Y	Y	Y		N	N	N	N	Y	N	N	N	N	N	Y
	Southern	N	N	N	N	N	N	N	N	N	N	N		N	N	N	N	N	N	N	N	N	N	N	N
	Southwest	N	Y	N	N	N	Y	Y	Y	Y	Y	Y		N	N	Y	N	Y	Y	Y	Y	Y	N	Y	Y	Y
	West	N	Y	N	N	N	Y	Y	Y	Y	Y	Y		N	N	Y	N	Y	Y	Y	Y	N	Y	Y	Y	Y	N
	West Central	N	N	N	N	N	N	N	N	N	N	N		N	N	N	N	N	N	N	N	N	N	N	N	N	N	N
	Western	N	Y	N	N	N	Y	Y	Y	Y	Y	Y		N	N	Y	N	Y	N	N	N	N	N	N	N	N	Y	N	N
	Table S7d. Risk detector Survey type
	Survey type	AIS	DHS
	HIV prevalence	5.54	2.3
	Table S7e. Risk detector by survey type with Sig. t test: 0.05
		AIS	DHS
	AIS
	DHS	Y
	Table S7f. Risk detector and HIV prevalence for survey year
	Survey year	2005	2007	2008	2012	2013	2018	2019
	HIV prevalence	4.11	1.9	1.8	3.25	1.76	1.63	2.14
	Table S7g. Risk detector for survey year with Significant t test= 0.05
		2005	2007	2008	2012	2013	2018	2019
	2005
	2007	Y
	2008	Y	N
	2012	N	Y	Y
	2013	Y	N	N	Y
	2018	Y	N	N	Y	N
	2019	Y	N	N	Y	N	N
