# Supplementary material for: Spatial–temporal heterogeneity and determinants of HIV prevalence in the Mano River Union countries
Source: Infect Dis Poverty. 2022 Nov 29;11:116. doi: 10.1186/s40249-022-01036-1 (PMC9706865; doi:10.1186/s40249-022-01036-1)
Supplement: Supplementary file 3 — Additional file 3. Stratified Heterogeneity (SH) for HIV risk among men determined by Geodetector. [file 40249_2022_1036_MOESM3_ESM.xlsx]

## Sheet: Interaction detector
	Table S8a. Interaction detector for the four strata
		Country name	Region	Survey type	Survey Year
	Country name	0.4
	Region	0.71	0.37
	Survey type	0.41	0.73	0.19
	Survey Year	0.42	1	0.34	0.2
	Table S8b. Interaction detector for adult men aged 15-49 years in the MRU
	Country name ∩ Region
		Weaken						Enhance,nonlinear-
				Interact Result: Enhance,bi-
	Country name ∩ Survey type
		Weaken						Enhance,nonlinear-
				Interact Result: Enhance,bi-
	Country name ∩ Survey Year
		Weaken						Enhance,nonlinear-
				Interact Result: Enhance,bi-
	Region ∩ Survey type
		Weaken						Enhance,nonlinear-
				Interact Result: Enhance,nonlinear-
	Region ∩ Survey Year
		Weaken						Enhance,nonlinear-
				Interact Result: Enhance,nonlinear-
	Survey type ∩ Survey Year
		Weaken						Enhance,nonlinear-
				Interact Result: Enhance,bi-

## Sheet: Factor & Ecological detector
	Table S9. Factor detector for adult men
		Country name	Region	Survey type	Survey Year
	q statistic	0.4	0.37	0.19	0.2
	p value	0.000	0.913	0.024	0.037
	Table S10. Ecological detector for adult men with significant F test= 0.05
		Country name	Region	Survey type	Survey Year
	Country name
	Region	N
	Survey type	N	N
	Survey Year	N	N	N

## Sheet: Risk detector
	Table S11a. Risk factor by country name
	Country name	Cote d'Ivoire	Guinea	Liberia	Sierra Leone
	HIV prevalence	2.51	1.2	1.06	1.24
	Table S11b. Risk detector by country name with Significant t test= 0.05
		Cote d'Ivoire	Guinea	Liberia	Sierra Leone
	Cote d'Ivoire
	Guinea	Y
	Liberia	Y	N
	Sierra Leone	Y	N	N
	Table S11c. Regional risk detector for HIV prevalence among adultmen aged 15-49 years in the MRU
	Region	Abidjan	Bonke’	Central	Conakry	East Central	Eastern	Faranah	Kankan	Kindia	Labe’	Mamou	Monrovia	North	North Central	North Western	Northeast	Northern	Northern	Northwest	N’Ze’re’koroh	South	South Central	South Eastern A	South Eastern B	Southern	Southwest	West	West Central	Western
	HIV prevalence	3.8	1.13	3.3	1.17	2.8	0.8	0.87	1.13	1.23	1.67	1.3	2.3	1.8	1.48	0.73	2.1	0.97	1	1.4	1.17	1.82	1.7	1.4	0.8	1.23	3.4	2	1.55	2.2
	Sig. t test: 0.05
	MRU Regions	Abidjan	Bonke’	Central	Conakry	East Central	Eastern	Faranah	Kankan	Kindia	Labe’	Mamou	Monrovia	North	North Central	North Western	Northeast	Northern	Northern	Northwest	N’Ze’re’koroh	South	South Central	South Eastern A	South Eastern B	Southern	Southwest	West	West Central	Western
	Abidjan
	Bonke’	Y
	Central	N	N
	Conakry	Y	N	N
	East Central	N	Y	N	Y
	Eastern	Y	N	N	N	Y
	Faranah	Y	N	N	N	Y	N
	Kankan	Y	N	N	N	N	N	N
	Kindia	Y	N	N	N	N	N	N	N
	Labe’	Y	N	N	N	N	N	N	N	N
	Mamou	N	N	N	N	N	N	N	N	N	N
	Monrovia
	North	Y	N	N	N	N	N	N	N	N	N	N
	North Central	Y	N	N	N	N	N	N	N	N	N	N		N
	North Western	Y	N	N	N	Y	N	N	N	N	N	N		N	N
	Northeast	Y	N	N	N	N	Y	Y	N	N	N	N		N	N	N
	Northern	Y	N	N	N	Y	N	N	N	N	N	N		N	N	N	N
	Northern	Y	N	N	N	N	N	N	N	N	N	N		N	N	N	N	N
	Northwest	N	N	N	N	N	N	N	N	N	N	N		N	N	N	N	N	N
	N’Ze’re’koroh	Y	N	N	N	N	N	N	N	N	N	N		N	N	N	N	N	N	N
	South	Y	N	N	N	Y	Y	N	N	N	N	N		N	N	N	N	Y	N	N	N
	South Central	N	N	N	N	N	N	N	N	N	N	N		N	N	N	N	N	N	N	N	N
	South Eastern A	N	N	N	N	Y	N	N	N	N	N	N		N	N	N	N	N	N	N	N	N	N
	South Eastern B	N	N	N	N	Y	N	N	N	N	N	N		N	N	N	N	N	N	N	N	Y	N	N
	Southern	Y	N	N	N	N	N	N	N	N	N	N		N	N	N	N	N	N	N	N	N	N	N	N
	Southwest	N	Y	N	Y	N	Y	Y	Y	N	N	N		N	N	Y	N	Y	N	N	Y	Y	N	Y		N
	West	Y	Y	N	N	Y	Y	Y	N	N	N	N		N	N	N	N	Y	N	N	N	N	N	Y	Y	N	Y
	West Central	Y	N	N	N	N	N	N	N	N	N	N		N	N	N	N	N	N	N	N	N	N	N	N	N	N	N
	Western	N	N	N	N	N	N	N	N	N	N	N		N	N	N	N	N	N	N	N	N	N	N	N	N	N	N	N
	Table S11d. Risk detector by survey type
	Survey type	AIS	DHS
	HIV prvalence	2.58	1.42
	Table S11e. Risk detector by survey type with Sig. t test: 0.05
	Survey type	AIS	DHS
	AIS
	DHS	Y
	Table S11f. Risk detector by survey year
	Survey year	2005	2007	2008	2012	2013	2018	2019
	HIV prevalence	2.02	0.98	1.28	1.99	1.28	1.08	1.08
	Table S11g. Risk detecto by survey year with Significant t test = 0.05
		2005	2007	2008	2012	2013	2018	2019
	2005
	2007	Y
	2008	N	N
	2012	N	Y	N
	2013	N	N	N	N
	2018	Y	N	N	Y	N
	2019	Y	N	N	Y	N	N
